# Supplementary material for: Inhibitory Effect of PRMT5/MTA Inhibitor on MTAP‐Deficient Glioma May Be Influenced by Surrounding Normal Cells
Source: Cancer Med. 2024 Dec 23;13(24):e70526. doi: 10.1002/cam4.70526 (PMC11664235; doi:10.1002/cam4.70526)
Supplement: Supplementary file 2 — Supporting Information 2. [file CAM4-13-e70526-s003.xlsx]

## Sheet: Sheet1
Location	Total Cells Count	Iba-1+ Cells Count	Iba-1+ Cells Percent	MTAP+ Cells Count	MTAP+ Cells Percent	PRMT5+ Cells Count	PRMT5+ Cells Percent	Iba-1+ MTAP+ Cells Count	Iba-1+ PRMT5+ Cells Count	MTAP+ PRMT5+ Cells Count	Iba-1+ MTAP+ PRMT5+ Cells Count	Iba-1+ Cells Mean Intensity	MTAP+ Cells Mean Intensity	PRMT5+ Cells Mean Intensity	Iba-1+ MTAP+ Cells Iba-1 Mean Intensity	Iba-1+ MTAP+ Cells MTAP Mean Intensity	Iba-1+ PRMT5+ Cells Iba-1 Mean Intensity	Iba-1+ PRMT5+ Cells PRMT5 Mean Intensity	MTAP+ PRMT5+ Cells MTAP Mean Intensity	MTAP+ PRMT5+ Cells PRMT5 Mean Intensity	Iba-1+ MTAP+ PRMT5+ Cells Iba-1 Mean Intensity	Iba-1+ MTAP+ PRMT5+ Cells MTAP Mean Intensity	Iba-1+ MTAP+ PRMT5+ Cells PRMT5 Mean Intensity
TMA Block 01 A01	4092	445	10.8749	2921	71.3832	3530	86.2659	305	292	2740	234	73.3805	50.3971	105.144	73.4539	50.4046	67.6934	90.049	50.9121	111.081	68.6624	52.1777	96.0509
TMA Block 01 A02	173	3	1.7341	126	72.8324	97	56.0694	3	1	94	1	75.4393	50.2532	58.9017	75.4393	53.0078	94.0276	59.3678	52.7343	59.4506	94.0276	66.0871	59.3678
TMA Block 01 A03	7138	896	12.5525	6049	84.7436	6717	94.102	827	879	5977	819	83.1033	77.5495	102.021	83.9895	76.8818	83.2258	105.58	77.8607	106.455	84.0475	77.1323	108.636
TMA Block 01 A04	386	0	0	385	99.7409	376	97.4093	0	0	376	0	0	57.7027	91.974	0	0	0	0	57.7675	91.974	#NUM!	#NUM!	#NUM!
TMA Block 01 A05	12734	466	3.65949	981	7.70379	12705	99.7723	188	464	975	187	71.1624	59.1431	179.458	80.8433	52.6629	71.2358	186.616	59.1712	169.43	80.9775	52.7054	188.481
TMA Block 01 A06	3304	455	13.7712	2803	84.8366	2700	81.7191	353	273	2443	235	82.9925	68.5321	98.1475	80.6024	64.9914	76.4623	89.5859	70.304	99.0506	73.1344	68.6459	92.4932
TMA Block 01 A07	8260	3735	45.2179	7483	90.5932	6907	83.6199	3317	2872	6501	2669	126.314	109.315	126.258	125.603	97.3645	118.48	108.066	116.919	129.4	118.663	106.491	110.472
TMA Block 01 A08
TMA Block 01 A09	6526	354	5.42446	3310	50.7202	4940	75.6972	238	198	3049	151	79.3723	47.4048	87.4327	80.032	53.4304	72.3698	82.9109	47.3615	98.2933	71.9552	53.2826	88.3103
TMA Block 01 A10	2895	874	30.19	272	9.39551	1016	35.095	83	235	195	52	89.998	39.5387	56.4287	87.0839	37.5597	82.9843	51.5589	39.5119	67.6882	86.1241	38.5861	56.1444
TMA Block 01 A11	4528	895	19.7659	2125	46.9302	1886	41.6519	271	175	1469	137	99.5953	39.0418	58.6896	82.0151	37.0255	68.425	54.8803	40.7351	62.1101	66.8519	39.7122	57.8751
TMA Block 01 A12	151	0	0	29	19.2053	63	41.7219	0	0	15	0	0	42.7693	64.1408	0	0	0	0	43.771	70.7172	#NUM!	#NUM!	#NUM!
TMA Block 01 A13	14696	3219	21.9039	13265	90.2627	12890	87.7109	3097	3017	12282	2964	50.5466	70.4805	63.2681	49.5201	71.7156	48.0377	67.2445	72.5794	64.2214	47.8724	72.8383	67.6387
TMA Block 01 A14	4379	486	11.0984	3264	74.5376	2688	61.3839	323	270	2592	256	70.4233	66.851	71.4393	63.2146	66.5581	60.4097	70.0214	70.4731	72.1982	59.704	70.7598	71.0997
TMA Block 01 A15	3842	969	25.2212	110	2.86309	902	23.4774	23	194	105	23	88.548	38.0585	42.0295	61.7802	44.9406	67.426	43.412	37.6005	52.8252	61.7802	44.9406	61.2105
TMA Block 01 A16	6910	1517	21.9537	214	3.09696	3012	43.589	22	546	125	3	113.014	52.0137	49.4656	113.589	39.3616	87.3069	51.3373	57.5847	39.6248	68.252	64.1497	34.5481
TMA Block 01 A17	885	14	1.58192	0	0	182	20.565	0	2	0	0	60.0761	0	37.2589	0	0	65.507	36.7394	0	0	0	0	0
TMA Block 01 A18	4510	443	9.82262	0	0	66	1.46341	0	8	0	0	55.4242	0	36.4122	0	0	48.7005	39.1216	0	0	0	0	0
TMA Block 01 B01	7712	1387	17.985	6977	90.4694	7280	94.3983	1148	1204	6858	1095	97.6826	84.3795	121.087	96.4403	75.5461	95.299	102.303	84.9739	124.176	95.2561	76.7421	106.03
TMA Block 01 B02	4422	344	7.77929	2614	59.1135	2622	59.2944	174	122	2246	106	57.5768	65.3833	82.9121	56.8934	52.5193	53.1087	63.4138	69.2113	87.23	53.1457	61.327	66.2831
TMA Block 01 B03	6827	1985	29.0757	1248	18.2804	5986	87.6813	789	1360	836	447	109.951	56.5067	144.605	125.196	48.7342	104.8	117.466	59.8501	100.043	122.749	49.2288	86.8933
TMA Block 01 B04	3537	581	16.4264	1550	43.8224	1546	43.7094	228	247	1012	152	69.0549	38.4456	52.8371	65.1185	37.3675	69.6687	48.8829	38.901	56.1284	67.0357	36.7258	52.0996
TMA Block 01 B05	7041	2998	42.5792	3165	44.951	3577	50.8024	1395	1306	2201	806	91.9725	40.21	88.6423	89.4581	39.9667	86.5078	81.5026	41.2668	96.8133	82.7853	42.0088	89.3308
TMA Block 01 B06	8057	145	1.79968	6367	79.0245	4801	59.5879	111	60	4430	55	69.7363	52.8144	69.4127	67.3024	48.9998	57.7303	69.6391	56.0329	70.707	56.1239	51.7709	71.4559
TMA Block 01 B07
TMA Block 01 B08	13857	1740	12.5568	11543	83.3009	12462	89.9329	1502	1427	11091	1316	109.707	43.3651	94.0603	110.196	44.2454	104.321	87.6735	43.5095	97.5574	104.509	44.3375	90.0525
TMA Block 01 B09
TMA Block 01 B10	3858	335	8.68326	75	1.94401	2287	59.2794	40	169	58	28	84.762	44.4156	95.4122	98.8081	39.6	75.6458	81.7617	45.3135	72.3969	98.0817	39.3558	81.7575
TMA Block 01 B11	3159	771	24.4065	372	11.7759	683	21.6208	77	152	189	29	77.4712	35.3283	44.5975	69.3889	35.0496	71.8458	44.6603	34.8735	46.2355	63.8494	34.4537	45.6735
TMA Block 01 B12	4710	2292	48.6624	1666	35.3715	1767	37.5159	709	623	1217	447	97.3569	50.7128	65.9224	89.9887	46.7852	82.2119	61.2981	54.6774	71.7384	82.9223	51.2883	65.5075
TMA Block 01 B13	9163	3360	36.6692	5664	61.8138	7022	76.6343	1997	2319	4906	1568	103.815	45.4899	62.1313	101.065	43.4514	91.4598	61.5405	46.4127	65.1369	91.0904	44.737	64.2514
TMA Block 01 B14	7559	336	4.44503	260	3.43961	3892	51.4883	37	53	14	1	80.9161	36.4786	53.2212	67.9511	36.1491	63.4906	46.6725	33.0021	43.1758	129.885	28.3593	31.6542
TMA Block 01 B15	6721	457	6.79958	274	4.07677	3546	52.76	134	120	85	20	64.3887	37.6982	52.1208	68.9329	37.1042	58.6978	46.5619	41.0751	55.4053	65.063	39.2599	42.6405
TMA Block 01 B16	3760	414	11.0106	865	23.0053	2600	69.1489	25	115	799	22	67.4116	36.2113	50.226	51.152	34.8164	60.7672	44.5536	35.8831	53.5467	48.8486	35.4139	51.9296
TMA Block 01 B17	1754	45	2.56556	0	0	330	18.8141	0	9	0	0	73.2439	0	38.604	0	0	62.2433	38.1064	0	0	0	0	0
TMA Block 01 B18	2935	434	14.7871	568	19.3526	1669	56.8654	33	105	418	13	61.8949	40.135	44.026	50.019	35.617	53.4756	41.9171	41.8245	43.1464	47.4959	39.0369	44.5545
TMA Block 01 C01	1750	392	22.4	692	39.5429	582	33.2571	123	25	272	11	62.4765	39.0173	66.9238	63.3598	37.7096	62.3048	39.1316	41.9561	54.7174	63.9045	40.6215	39.792
TMA Block 01 C02	42	5	11.9048	34	80.9524	16	38.0952	5	3	15	3	42.1589	74.4136	67.8584	42.1589	118.605	48.1427	64.2836	82.779	69.277	48.1427	138.689	64.2836
TMA Block 01 C03	4505	358	7.94673	3693	81.9756	2588	57.4473	292	212	2377	189	71.6358	57.3955	86.3871	68.9691	54.7254	69.9692	85.9193	62.197	86.9209	67.9484	58.6479	88.5886
TMA Block 01 C04	6789	1037	15.2747	3832	56.4442	4134	60.8926	606	466	3233	371	73.0835	57.892	70.6792	73.8067	51.2788	68.6383	58.4007	59.9088	75.0788	67.9154	54.8407	61.3142
TMA Block 01 C05	12023	2833	23.5632	12013	99.9168	9282	77.202	2833	1901	9282	1901	73.8419	111.059	93.7885	73.8419	117.098	69.896	85.6238	114.234	93.7885	69.896	117.159	85.6238
TMA Block 01 C06	3222	749	23.2464	2629	81.5953	2047	63.532	594	318	1772	298	75.4836	54.1934	58.4329	70.9751	51.9467	63.114	51.6064	57.769	52.5621	62.3732	57.5969	51.3881
TMA Block 01 C07	5488	0	0	7	0.127551	95	1.73105	0	0	5	0	0	50.7568	51.3947	0	0	0	0	58.6435	59.6325	#NUM!	#NUM!	#NUM!
TMA Block 01 C08	12532	394	3.14395	6372	50.8458	9767	77.9365	182	309	6212	172	56.4886	36.9908	68.8381	57.9995	35.7434	56.5013	61.5862	37.1061	79.3024	57.2697	36.0494	72.1877
TMA Block 01 C09	3822	1242	32.4961	41	1.07274	3044	79.6442	25	1038	37	24	94.0679	35.9071	86.1965	135.907	34.2978	93.6575	86.811	36.2851	77.6901	132.376	34.4155	79.1691
TMA Block 01 C10	4745	586	12.3498	2646	55.764	2835	59.7471	201	232	2300	164	72.0943	56.0174	83.1129	58.4002	49.8877	58.3494	73.4785	58.2622	88.7861	53.7331	52.9414	82.671
TMA Block 01 C11	6254	915	14.6306	251	4.01343	5103	81.5958	49	660	144	26	102.148	42.0118	89.3437	96.755	37.6727	96.0937	81.8121	42.2051	65.6225	87.8838	38.0628	59.5038
TMA Block 01 C12	7029	785	11.168	5633	80.1394	4749	67.563	586	280	4115	260	60.5246	43.1157	84.0962	58.0795	42.1396	51.8642	76.5568	45.2172	86.2709	51.8236	48.1362	77.5321
TMA Block 01 C13	5885	571	9.70263	15	0.254885	105	1.7842	0	26	8	0	58.5379	35.5277	40.3566	0	0	64.9973	32.7196	36.5784	60.4401	0	0	0
TMA Block 01 C14	3748	232	6.18997	416	11.0993	394	10.5123	20	17	164	2	66.0211	38.2126	49.8312	68.6395	33.6597	68.3152	40.255	43.5678	57.9877	41.1339	42.628	44.5195
TMA Block 01 C15	6773	1478	21.8219	685	10.1137	1930	28.4955	355	527	494	251	90.5643	37.9681	45.0814	90.4234	38.9134	79.5589	47.7104	39.1795	51.4224	81.9414	40.4972	53.1399
TMA Block 01 C16	1551	276	17.795	292	18.8266	294	18.9555	53	22	185	13	76.5309	45.8696	42.6369	70.0174	39.507	51.7449	38.0936	50.2916	43.2936	52.8818	45.698	39.0258
TMA Block 01 C17	8533	2498	29.2746	279	3.26966	2050	24.0244	88	530	19	5	89.7753	50.4621	45.6065	90.3209	43.7786	74.5427	46.7268	62.8626	39.0352	60.9635	45.6465	37.3377
TMA Block 01 C18	8492	3044	35.8455	3859	45.4428	2366	27.8615	1578	667	1883	552	96.0088	44.3241	38.5459	93.056	42.8184	83.1527	37.5879	47.0687	38.902	80.2501	46.1477	37.8062
TMA Block 01 D01	7125	6032	84.6596	3080	43.2281	6341	88.9965	2676	5385	2791	2418	107.577	43.0302	111.806	112.521	42.4519	108.41	112.409	42.9771	115.106	112.729	42.3908	115.224
TMA Block 01 D02	6670	2155	32.3088	6536	97.991	5900	88.4558	2115	1760	5861	1748	106.429	98.1608	104.668	106.273	94.1508	102.146	93.6495	100.898	104.893	101.913	97.5643	93.8248
TMA Block 01 D03	3282	673	20.5058	2482	75.6246	3134	95.4906	508	648	2456	503	78.6272	67.7978	137.989	76.9213	76.7606	77.8602	145.733	67.9601	144.181	76.5765	77.0341	153.923
TMA Block 01 D04	11956	1410	11.7932	2599	21.738	10040	83.9746	490	1052	2263	374	86.8638	37.1043	86.5597	97.4952	37.3423	80.9716	74.3994	36.6891	99.2983	90.3492	37.0409	79.1226
TMA Block 01 D05	4470	401	8.97092	441	9.86577	572	12.7964	150	120	117	44	80.393	44.168	77.8872	91.2948	43.2161	78.8859	75.1713	48.1115	62.7634	89.4456	47.4888	60.7447
TMA Block 01 D06	7445	3003	40.3358	2891	38.8314	3383	45.4399	989	1194	1921	622	87.6932	43.7509	64.2962	82.0967	41.037	79.1667	59.3315	45.258	68.8597	76.92	41.4344	64.6243
TMA Block 01 D07	8151	2273	27.8861	1339	16.4274	5945	72.9358	806	1519	868	520	101.325	55.4153	92.1079	122.928	51.6883	100.897	89.0374	60.987	75.2676	128.479	56.2578	77.3228
TMA Block 01 D08	2369	1700	71.7602	2306	97.3407	1564	66.0194	1691	1145	1562	1145	141.419	132.347	90.6892	141.629	128.738	144.083	87.0274	155.964	90.7301	144.083	150.278	87.0274
TMA Block 01 D09	6010	527	8.76872	4350	72.3794	3107	51.6972	345	182	2981	175	75.5792	55.9236	60.9753	72.3688	51.2338	62.6754	57.0368	61.334	60.7777	62.2529	59.2695	57.6344
TMA Block 01 D10	9007	5169	57.3887	3300	36.6382	36	0.399689	3049	35	35	35	102.986	45.1052	35.0791	109.192	45.8845	95.6999	34.891	70.9906	34.891	95.6999	70.9906	34.891
TMA Block 01 D11	2445	601	24.5808	252	10.3067	243	9.93865	87	50	94	25	80.8972	39.6523	52.4635	90.0069	39.3648	85.6058	44.4043	41.4557	53.9005	90.6326	41.2085	45.2723
TMA Block 01 D12	8546	683	7.99204	359	4.2008	5765	67.4585	105	364	152	42	83.5942	62.2344	67.1681	97.1738	53.6634	76.3975	64.0248	60.5941	55.797	87.2693	51.8089	53.8455
TMA Block 01 D13	2465	171	6.93712	759	30.7911	500	20.284	57	18	277	13	66.7099	46.5928	57.4514	65.1885	45.4115	53.2329	59.0828	46.6661	58.2025	53.664	52.3924	64.2439
TMA Block 01 D14	1998	133	6.65666	22	1.1011	1266	63.3634	0	81	14	0	83.3639	38.7601	49.4313	0	0	81.7324	47.9771	36.2078	60.8095	0	0	0
TMA Block 01 D15	10180	233	2.2888	8403	82.5442	4280	42.0432	217	100	4053	96	52.4167	45.3869	38.7775	51.6263	46.6214	45.3583	37.0794	45.6937	38.8958	45.4228	46.2011	37.1162
TMA Block 01 D16
TMA Block 01 D17	3423	618	18.0543	1032	30.149	932	27.2276	194	142	708	116	69.4704	47.3559	47.1076	70.5583	44.0542	64.4536	46.1911	51.0364	49.3741	64.6792	49.0403	47.1688
TMA Block 01 D18
TMA Block 01 E01
TMA Block 01 E02	467	106	22.6981	142	30.4069	437	93.576	38	90	132	32	68.0956	55.4787	166.378	75.2594	47.5483	68.805	134.687	56.2573	152.541	75.2014	47.8802	115.062
TMA Block 01 E03
TMA Block 01 E04	14128	9138	64.6801	4304	30.4643	10201	72.2041	3952	6557	2672	2460	107.665	49.6207	84.702	132.714	49.9947	102.398	82.5577	48.0201	70.6085	129.564	48.3205	70.0818
TMA Block 01 E05	6989	425	6.08098	4325	61.883	4126	59.0356	336	288	3919	285	75.7011	71.3855	83.4892	76.9259	65.8027	74.8954	77.1876	74.2528	85.3082	75.0169	69.5467	77.6376
TMA Block 01 E06	6843	1025	14.9788	5242	76.6038	5888	86.0441	788	863	5063	744	111.446	68.2345	99.081	106.94	63.4614	106.937	93.2442	69.1989	104.521	104.778	64.9457	97.3795
TMA Block 01 E07
TMA Block 01 E08	2463	1563	63.4592	984	39.9513	465	18.8794	827	443	362	352	115.761	41.2768	48.9325	134.491	41.1017	152.013	48.5111	44.8175	51.5849	161.947	44.1525	50.9134
TMA Block 01 E09	7666	115	1.50013	4302	56.1179	6488	84.6334	71	58	3983	48	50.9234	46.7801	91.0391	53.1789	53.2737	48.6422	102.154	47.2828	94.9055	49.505	58.1803	101.252
TMA Block 01 E10	8395	2668	31.7808	4317	51.4235	4842	57.6772	1374	1374	3577	1030	99.2082	52.0565	73.9908	103.069	51.1552	97.922	69.1214	53.2842	77.3037	100.502	52.8604	70.9031
TMA Block 01 E11	8906	2071	23.254	611	6.86054	3882	43.5886	172	913	555	146	78.6198	35.6174	56.9031	83.2244	35.0437	79.9076	55.0622	35.7565	70.1734	82.0443	34.973	64.4004
TMA Block 01 E12	1960	199	10.1531	1886	96.2245	1532	78.1633	194	150	1530	149	71.959	93.4935	83.0595	72.158	84.0686	69.7822	78.7894	98.9645	83.1119	69.5691	91.7843	79.1065
TMA Block 01 E13	680	30	4.41176	175	25.7353	163	23.9706	9	7	109	5	44.4079	38.4172	42.8813	44.9872	38.2983	45.0967	49.6293	40.5064	46.6976	46.6036	42.3964	50.8936
TMA Block 01 E14	10545	989	9.37885	7509	71.2091	7014	66.5149	511	440	6231	374	66.4502	61.5896	53.1202	56.3267	55.1352	54.9964	47.904	64.4464	54.3863	52.1912	59.2074	49.3104
TMA Block 01 E15	994	301	30.2817	113	11.3682	275	27.666	29	91	70	21	74.8738	38.5067	68.8488	90.8648	39.4461	88.5525	63.881	38.5496	68.1063	99.4776	40.6855	59.8749
TMA Block 01 E16
TMA Block 01 E17	7457	85	1.13987	5	0.0670511	1738	23.307	1	13	0	0	42.9298	39.6889	38.448	47.8911	35.8515	38.002	42.3774	0	0	0	0	0
TMA Block 01 E18	4300	255	5.93023	827	19.2326	328	7.62791	26	5	67	1	70.178	33.7661	37.5552	56.3183	32.6526	78.7729	46.9016	33.2176	36.9897	67.1778	33.5913	31.1606
TMA Block 01 F01	326	74	22.6994	322	98.773	316	96.9325	74	74	315	74	64.9263	62.2016	117.322	64.9263	65.5921	64.9263	115.834	62.3415	117.176	64.9263	65.5921	115.834
TMA Block 01 F02	8477	449	5.29669	8255	97.3811	6967	82.1871	432	315	6957	315	84.714	106.984	82.5181	84.5468	88.8327	81.3156	72.1005	113.92	82.5779	81.3156	97.0818	72.1005
TMA Block 01 F03	3083	448	14.5313	900	29.1923	1405	45.5725	177	209	722	126	62.4666	42.8443	59.828	63.0646	43.5826	61.6059	57.9114	43.1117	65.95	62.0325	44.0031	63.5106
TMA Block 01 F04	1579	318	20.1393	587	37.1754	1054	66.7511	105	192	545	95	70.6105	51.203	72.7025	65.624	49.684	66.9861	66.6736	52.2147	84.8939	63.6806	51.3575	77.4728
TMA Block 01 F05	5500	2222	40.4	4248	77.2364	4224	76.8	1676	1576	3854	1447	91.1505	60.0256	76.551	88.538	59.9721	86.8828	73.3316	61.8217	79.2241	85.8287	62.5524	75.7501
TMA Block 01 F06	12544	3707	29.552	4834	38.5364	7455	59.4308	1400	2016	4264	1249	107.503	40.1245	60.0487	96.2164	40.4072	97.6718	61.966	40.8336	64.8762	95.4629	41.2067	66.6023
TMA Block 01 F07	12843	11777	91.6998	6805	52.9861	8244	64.1906	6721	7421	3642	3598	140.387	55.0718	79.4015	158.18	55.0001	133.258	78.3159	54.9754	62.1175	158.658	54.8924	62.1124
TMA Block 01 F08	4032	227	5.62996	200	4.96032	860	21.3294	23	37	134	15	70.0775	39.4098	39.7787	99.5088	42.1298	77.5094	39.2962	40.8106	46.791	103.618	46.4103	39.7017
TMA Block 01 F09	14263	3407	23.887	12585	88.2353	11697	82.0094	2870	2557	10835	2321	80.3258	49.2128	68.7507	77.5468	47.2856	74.9665	66.7156	50.2746	70.1088	74.2614	48.654	68.3681
TMA Block 01 F10
TMA Block 01 F11	14527	3833	26.3854	9598	66.0701	10104	69.5532	2673	2777	8833	2417	75.7814	61.4265	79.4405	72.6956	59.8011	72.1693	77.8912	62.7291	83.4065	71.5151	61.3006	81.9674
TMA Block 01 F12	1866	321	17.2026	676	36.2272	208	11.1468	247	132	206	131	51.5592	54.0323	45.5616	49.5676	62.5213	49.7981	46.448	71.8325	45.6718	49.4316	75.938	46.5704
TMA Block 01 F13	3304	624	18.8862	2037	61.6525	2471	74.7881	357	410	1873	311	67.7926	59.465	64.9593	67.2999	56.917	65.3495	60.5982	61.0555	67.9502	64.5924	59.3222	64.139
TMA Block 01 F14
TMA Block 01 F15	9490	2405	25.3425	8406	88.5774	9124	96.1433	1873	2242	8302	1829	85.7822	92.859	55.7817	80.7979	79.3146	84.5893	51.944	93.3966	56.778	80.2489	80.0522	53.7156
TMA Block 01 F16	5094	524	10.2866	3190	62.6227	3606	70.7892	254	250	2555	164	66.5614	40.5445	42.9278	60.7839	38.7917	59.6137	44.3457	41.3722	44.0318	56.6077	40.2656	48.0791
TMA Block 01 F17	6633	1628	24.5439	2230	33.6198	18	0.27137	1209	2	5	2	72.0989	43.8474	35.2928	73.7553	46.0513	61.926	33.4253	49.0768	36.694	61.926	59.1617	33.4253
TMA Block 01 F18	2277	176	7.72947	7	0.307422	143	6.28019	0	6	3	0	47.5743	33.6042	36.687	0	0	42.4731	32.8467	39.5654	33.0583	0	0	0
TMA Block 01 G01	3927	1741	44.3341	3122	79.5009	2720	69.2641	1428	1104	2588	1081	102.427	72.0557	89.8473	102.852	70.368	96.3872	84.5137	74.7866	91.0428	96.4183	74.1778	85.155
TMA Block 01 G02	7463	978	13.1046	1951	26.1423	2016	27.0133	455	335	1420	285	69.7884	63.5217	74.6148	71.1478	57.3013	73.6408	70.4153	68.1397	82.953	73.6551	63.3788	75.1823
TMA Block 01 G03	3789	831	21.9319	2964	78.2264	2643	69.7546	670	589	2473	550	93.5205	58.7676	85.2512	94.669	56.9232	93.2688	78.9381	61.4438	87.3464	93.7343	59.1927	80.4209
TMA Block 01 G04
TMA Block 01 G05	3125	216	6.912	1353	43.296	1233	39.456	111	58	900	54	57.6961	46.9262	76.8323	55.6401	54.4603	54.9298	74.0556	48.2322	82.5455	55.4085	64.5969	75.8756
TMA Block 01 G06	5344	293	5.48278	4664	87.2754	4547	85.0861	279	263	4337	257	69.8475	81.1355	100.479	69.8477	76.191	68.4458	100.602	83.114	102.428	68.4503	77.6587	101.323
TMA Block 01 G07	3859	885	22.9334	3057	79.2174	2585	66.9863	517	376	2513	353	96.9683	80.9932	84.3048	85.5852	75.0077	77.7609	80.2709	86.3763	85.1965	75.3974	84.7386	81.7613
TMA Block 01 G08	8404	974	11.5897	3729	44.3717	6444	76.6778	463	601	3080	306	83.6923	46.5241	62.4987	86.0575	41.7787	74.041	60.3786	47.2536	63.8606	74.6539	41.9688	60.5973
TMA Block 01 G09	7903	2241	28.3563	791	10.0089	4663	59.0029	194	1143	272	43	84.0099	56.7943	66.3905	93.0176	48.6705	72.3909	64.4501	58.9904	52.6196	70.7432	50.7663	50.8601
TMA Block 01 G10	8168	452	5.53379	4956	60.6758	4232	51.8119	184	123	3676	104	82.8772	42.0465	47.3848	80.1923	39.5493	74.9945	45.0545	43.7782	48.5019	74.4857	41.4901	45.7438
TMA Block 01 G11	6512	3155	48.449	1801	27.6566	3104	47.6658	730	979	1140	355	88.371	40.8359	70.88	81.7089	38.6947	79.6146	60.2113	43.1393	68.7492	77.4282	40.6216	60.4444
TMA Block 01 G12	2919	48	1.6444	1812	62.0761	2008	68.7907	23	20	1671	18	80.454	89.4469	87.3154	88.7561	75.5203	87.8937	84.556	92.1379	93.9245	89.1532	84.6315	88.3955
TMA Block 01 G13	3651	1063	29.1153	2131	58.3676	2294	62.8321	544	499	1814	422	81.9095	45.9003	56.5882	75.9105	46.094	72.0944	56.2477	47.3536	59.411	70.925	48.5399	58.5004
TMA Block 01 G14	10183	1423	13.9743	8716	85.5936	8055	79.1024	1017	848	7485	751	88.4181	54.5773	54.8157	78.9864	48.7128	74.8262	51.5105	56.3688	55.0763	72.5357	51.7238	52.0509
TMA Block 01 G15	2119	85	4.01133	225	10.6182	519	24.4927	4	15	151	2	40.3351	38.3696	39.5774	36.4464	34.2898	37.1338	38.221	39.8066	40.4984	36.4744	34.6	31.5664
TMA Block 01 G16	4469	959	21.4589	1635	36.5854	1781	39.8523	304	285	1167	197	102.348	41.8135	48.4952	87.6478	40.6932	82.6183	46.373	43.3729	48.9861	81.449	42.9612	47.0259
TMA Block 01 G17	2595	76	2.92871	5	0.192678	348	13.4104	0	7	0	0	45.2524	40.1339	42.0146	0	0	43.1272	37.6604	0	0	0	0	0
TMA Block 01 G18	6319	218	3.44991	7	0.110777	605	9.5743	3	15	2	0	55.9618	31.3246	43.2584	42.0691	32.6654	46.6954	40.9202	32.0692	48.4301	0	0	0
TMA Block 01 H01	16531	471	2.84919	16330	98.7841	14842	89.7828	454	325	14806	325	63.6382	84.52	85.0584	62.7449	74.5112	58.7164	73.617	86.9911	85.1501	58.7164	81.2764	73.617
TMA Block 01 H02
TMA Block 01 H03	230	51	22.1739	111	48.2609	38	16.5217	33	1	31	1	59.8027	38.2272	89.442	61.6372	36.8655	40.8858	36.0372	40.3855	91.9163	40.8858	31.0544	36.0372
TMA Block 01 H04	8323	325	3.90484	7680	92.2744	6900	82.9028	314	268	6748	258	82.5764	76.1373	115.834	82.6119	77.7329	82.0439	111.024	79.2809	116.697	82.0105	81.2775	111.293
TMA Block 01 H05	1109	210	18.936	961	86.6546	1005	90.6222	194	206	918	193	84.273	82.2227	120.144	81.3609	84.9654	83.7344	127.267	84.0132	124.842	81.55	85.2108	131.096
TMA Block 01 H06	90	24	26.6667	48	53.3333	40	44.4444	13	15	29	11	63.7918	41.4827	61.1962	71.2865	45.3668	67.5292	63.7758	43.65	61.1311	75.5607	47.8758	60.6643
TMA Block 01 H07	253	14	5.5336	94	37.1542	101	39.9209	1	0	71	0	48.8883	40.9125	64.7983	32.3733	42.784	0	0	41.9221	69.3867	0	0	0
TMA Block 01 H08
TMA Block 01 H09	1239	314	25.343	1229	99.1929	1119	90.3148	314	297	1119	297	72.9996	152.64	129.699	72.9996	155.423	72.8005	127.461	160.78	129.699	72.8005	159.433	127.461
TMA Block 01 H10	3979	391	9.82659	1333	33.5009	2803	70.4448	230	190	948	118	79.0483	40.9357	74.1104	84.3962	45.9859	75.5609	60.8528	40.331	68.8886	82.3731	43.9002	57.2521
TMA Block 01 H11	3906	135	3.45622	1001	25.6272	860	22.0174	20	20	537	10	56.8063	39.7347	42.6077	48.2149	35.6452	53.7472	41.6343	42.5405	44.0314	52.3132	36.4016	41.5014
TMA Block 01 H12	4778	356	7.45082	2130	44.5793	2165	45.3118	126	123	1666	90	69.8521	50.9077	55.8706	68.1209	46.7842	68.1799	50.6009	53.0444	58.5304	66.4284	48.8437	52.3004
TMA Block 01 H13	2903	45	1.55012	327	11.2642	883	30.4168	1	6	222	1	66.9575	38.6644	44.2163	50.4064	33.9746	56.4651	40.5787	37.4136	50.4943	50.4064	33.9746	36.8681
TMA Block 01 H14	4244	378	8.90669	1435	33.8124	1464	34.4958	108	96	913	61	80.0525	38.0247	53.6589	66.9161	37.6248	63.8118	55.5367	39.747	55.8142	61.2335	40.5087	58.2603
TMA Block 01 H15
TMA Block 01 H16	12785	476	3.72311	7460	58.3496	7644	59.7888	109	127	5942	67	76.6368	43.5944	46.8959	69.8685	38.0443	69.9319	42.3806	44.9317	47.8419	71.7754	39.0627	43.2004
TMA Block 01 H17	2270	193	8.5022	28	1.23348	195	8.59031	4	5	4	0	64.0547	35.4718	44.7909	62.7943	36.4305	73.5598	38.0844	39.2446	40.7261	0	0	0
TMA Block 01 H18	506	45	8.89328	0	0	23	4.54545	0	0	0	0	63.9859	0	36.8662	0	0	0	0	0	0	0	0	0
TMA Block 01 I01
TMA Block 01 I02	4912	551	11.2174	2909	59.2223	2696	54.886	372	259	2217	223	74.2063	48.2581	54.0516	75.3778	47.4577	66.8807	53.1912	50.4088	56.0225	66.2355	50.2185	54.7482
TMA Block 01 I03	4079	10	0.245158	1910	46.8252	1704	41.7749	5	1	1246	1	40.7596	42.6141	47.9429	39.9245	35.5953	33.2831	29.2752	44.9766	49.8695	33.2831	33.8341	29.2752
TMA Block 01 I04	6295	617	9.80143	4115	65.3693	3288	52.2319	449	273	2762	249	71.9115	52.4832	62.1991	72.271	53.3324	68.1466	62.4733	55.6813	63.7924	67.3995	56.8728	63.1694
TMA Block 01 I05	5654	471	8.33039	1341	23.7177	2182	38.5921	128	90	912	33	69.0099	36.4563	54.3968	73.8194	38.5791	64.2529	48.241	36.3513	62.8633	67.8572	38.8439	53.6452
TMA Block 01 I06	7610	31	0.407359	2448	32.1682	636	8.35742	17	11	480	7	49.3324	42.2298	40.6399	49.1487	44.58	49.101	38.3066	47.4054	41.4081	45.7439	47.6019	36.6807
TMA Block 01 I07	216	5	2.31481	115	53.2407	56	25.9259	4	1	49	1	42.2109	37.7847	43.6086	41.2572	40.3963	41.6816	37.4408	42.5705	44.392	41.6816	47.7074	37.4408
TMA Block 01 I08	6821	3067	44.9641	1476	21.6391	3093	45.3453	688	1090	1076	430	81.4582	35.5479	61.5904	83.6767	35.1473	70.7251	59.877	35.9772	71.9267	75.7244	35.7092	68.4884
TMA Block 01 I09	5206	689	13.2347	779	14.9635	1852	35.5743	61	188	723	51	66.4261	34.0078	71.7234	61.9244	34.1166	64.489	63.3	34.0564	88.4337	60.4123	33.9131	85.8892
TMA Block 01 I10	5275	2823	53.5166	689	13.0616	704	13.346	577	472	247	194	92.3913	35.3874	45.0094	99.2509	35.4241	105.848	44.4258	37.6649	49.0858	109.438	37.9355	47.7795
TMA Block 01 I11	1458	63	4.32099	20	1.37174	612	41.9753	4	12	1	0	62.1553	36.104	57.8605	88.1401	33.7359	44.237	58.5763	28.322	34.0568	0	0	0
TMA Block 01 I12	7131	3902	54.7188	1426	19.9972	2144	30.0659	692	819	127	81	100.945	39.6114	61.2063	101.518	37.5369	83.6107	58.6361	41.42	47.1577	99.0613	39.7742	45.5756
TMA Block 01 I13	3106	438	14.1017	1396	44.9453	1537	49.4849	131	122	1164	92	88.5625	46.2313	54.3809	76.1489	44.7857	73.1904	50.601	48.041	57.1065	71.62	47.5949	53.2437
TMA Block 01 I14	4728	1815	38.3883	681	14.4036	1730	36.5905	218	429	431	98	97.6667	37.5855	58.941	85.6202	35.9129	80.119	59.0972	38.9173	59.0616	81.0352	36.7532	59.1758
TMA Block 01 I15	2924	483	16.5185	914	31.2585	714	24.4186	52	42	498	23	75.6114	35.8794	37.6682	54.8004	35.8716	55.735	36.0445	37.0083	38.8603	51.3176	36.6965	38.4597
TMA Block 01 I16	5628	520	9.23952	719	12.7754	1162	20.6468	63	96	337	23	68.8636	33.6261	38.4409	56.2078	34.4358	59.8828	38.8243	33.9561	40.8467	52.4567	34.8325	39.4492
TMA Block 01 I17	2380	206	8.65546	13	0.546218	73	3.06723	0	2	1	0	71.4514	33.5078	48.3674	0	0	52.1905	34.3194	35.2024	49.3707	0	0	0
TMA Block 01 I18	2396	697	29.0902	0	0	115	4.79967	0	17	0	0	79.8076	0	34.464	0	0	65.0733	36.2333	0	0	0	0	0
TMA Block 01 J01	2110	437	20.7109	1622	76.872	1587	75.2133	339	271	1370	247	80.2645	63.3919	99.5024	81.8459	79.4097	76.4921	102.398	66.0517	101.194	78.7502	91.3669	104.882
TMA Block 01 J02	3888	239	6.14712	2128	54.7325	1600	41.1523	186	66	1148	55	52.8719	37.9836	46.8741	53.0881	39.3739	54.5363	42.1975	39.7021	47.4727	55.193	43.0013	42.5126
TMA Block 01 J03	3013	109	3.61766	99	3.28576	993	32.9572	37	19	9	2	55.6061	39.4336	80.1162	70.3807	42.3924	46.5613	71.3497	33.3177	68.1847	69.6871	36.67	36.1426
TMA Block 01 J04	284	119	41.9014	102	35.9155	125	44.0141	62	69	90	52	121.43	79.4733	108.428	123.015	66.8329	126.49	83.0526	84.7222	126.735	129.57	71.5562	95.4999
TMA Block 01 J05	47	1	2.12766	26	55.3191	3	6.38298	1	0	3	0	65.9126	43.8025	58.0917	65.9126	41.4105	0	0	58.8846	58.0917	0	0	0
TMA Block 01 J06	3338	1365	40.8928	1085	32.5045	1120	33.553	645	309	286	142	114.426	50.0768	67.7111	123.488	46.2646	96.8644	61.3288	68.7591	57.681	110.798	60.2302	54.9178
TMA Block 01 J07
TMA Block 01 J08	6182	2588	41.8635	2096	33.9049	3620	58.5571	743	795	1672	456	104.655	58.5532	65.0268	94.8842	56.2451	78.2358	62.8553	61.7438	71.209	80.4541	63.0476	67.5564
TMA Block 01 J09	2022	235	11.6222	1030	50.9397	1364	67.458	50	89	938	46	87.8723	44.9456	64.8381	68.1241	43.1424	73.6598	61.7385	45.4952	69.3964	64.1581	43.7168	73.9776
TMA Block 01 J10	1878	491	26.1448	1750	93.1842	1179	62.7796	452	227	1167	223	94.1122	162.092	81.9758	94.5284	134.773	89.7591	57.9399	188.024	82.3061	89.764	159.649	58.2495
TMA Block 01 J11	7044	3989	56.6298	2522	35.8035	2850	40.46	1461	984	679	202	119.86	44.3523	74.9527	123.371	41.3872	89.6232	74.5553	52.9705	55.2602	99.1691	47.9677	52.84
TMA Block 01 J12
TMA Block 01 J13
TMA Block 01 J14	12257	582	4.74831	5759	46.9854	6282	51.2523	270	167	3440	107	85.6568	41.2515	56.7662	82.8218	39.1377	69.1522	53.8619	42.1226	55.4055	66.0494	39.5267	54.1421
TMA Block 01 J15	4742	306	6.45297	144	3.03669	1272	26.8241	12	21	36	1	71.1685	36.002	52.1004	63.268	35.3717	63.1217	46.148	35.5874	47.0456	41.1639	41.7069	61.3636
TMA Block 01 J16	2264	435	19.2138	29	1.28092	599	26.4576	6	41	12	0	77.4007	43.4062	66.1607	68.9669	35.2189	55.5894	48.705	34.4487	49.3013	0	0	0
TMA Block 01 J17	11804	1038	8.79363	38	0.321925	2325	19.6967	4	96	3	1	56.9661	37.5202	37.5167	56.8601	38.4948	50.1317	36.6046	34.3318	32.2534	47.9393	46.3465	31.3902
TMA Block 01 J18	3369	413	12.2588	0	0	1454	43.1582	0	123	0	0	84.0717	0	41.5758	0	0	61.7687	42.1292	0	0	0	0	0
